# Supplementary material for: Practice beyond performance stabilization increases the use of online adjustments to unpredictable perturbations in an interceptive task
Source: PLoS One. 2025 Nov 5;20(11):e0313665. doi: 10.1371/journal.pone.0313665 (PMC12588517; doi:10.1371/journal.pone.0313665)
Supplement: S1 Data — (XLSX) [file pone.0313665.s001.xlsx]

## Sheet: NCor
	SG	SG	SG		SG	SG	SG
	PI1	PI2	PI3		Pre PII1	PII1	Post PII1
	2	1.33333	1		1.33333	1.66667	0.666667
	0.333333	1	0.333333		0.666667	0	0.333333
	0	0.333333	0.333333		1.66667	0.333333	0.333333
	0.666667	0	0		0.333333	0	0.333333
	0	0.333333	0		0.666667	0.333333	0.333333
	1	0	0		0.666667	0.666667	0.333333
	0	0	0		0.333333	0	0
	0	0.666667	0.333333		0.666667	1	0.666667
	0	0	0.666667		0.666667	0	1
	1	0.666667	0		0	0.333333	0
	0	0.333333	0.333333		0	0	0.666667
	0.333333	0	0.333333		0.333333	0.666667	0
	0.333333	0.333333	0.666667		0	1.33333	0
	0.666667	0	0.666667		0	0.333333	0
	0.666667	1	1		0	0.666667	0.333333
	0.666667	0.666667	0		1	1.33333	1.66667
	1.33333	1	1		0.333333	0.666667	0.333333
	0	0	0.333333		0.666667	0	0.666667
	0.666667	1.33333	1		0.666667	0.333333	1
	0.666667	0	1.66667		0	0	0.333333
Average	0.516667	0.45	0.483333		0.5	0.483333	0.45
	SSG	SSG	SSG		SSG	SSG	SSG
	PI1	PI2	PI3		Pre PII1	PII1	Post PII1
	1	0.666667	0		0.666667	1	1.33
	1.33333	1.66667	0.666667		1.66667	2	0.666667
	1.33333	1.33	1.33333		1.33333	0.666667	1
	0	1	0.666667		1.33333	0.666667	0.666667
	0.333333	1	0		0.666667	0.333333	2
	1.33333	1	1.33333		1	1.33	2
	0.333333	0.666667	1.33333		1.33333	1.33333	2
	1.33333	0.333333	1		1.33333	1.66667	1.33333
	1.33333	1	1.66667		1	1.66667	1.33
	0.666667	1.33333	1		1	0.666667	1
	1	1.33	1		0.666667	1.66667	1
	1	0.666667	1.33333		1	2	1.33333
	0.333333	1.66667	0.666667		0.666667	0.666667	0.666667
	1	1.33	2		0.33	1.33333	2.33
	1	1	0		1.33333	0.333333	1.33333
	0.666667	0.666667	1.33333		0.333333	0.666667	2.33
	1.33333	1.33333	1		0.33	2	2
	0	2	0.333333		0	0	1
	0.666667	0.333333	0		1	1.33333	3.33
	1	0.333333	0.666667		0.333333	1.33333	1.33
Average	0.85	1.03283	0.866667		0.866333	1.13317	1.499

## Sheet: tPV%
SG	Pré PI1	PI1	Post1		SG	Pré PI2	PI2	Post2		SG	Pré PI3	PI3	Post3		SG	Pre PII1	PII1	Post PII1		SG	Pre PII2	PII2	Post PII2		SG	Pre PII3	PII3	Post PII3
SJ1	76.4482	80.4512	54.3017		SJ1	56.8143	66.6173	65.7059		SJ1	70.9698	61.4088	73.0701		SJ1	62.6383	63.1103	50.2732		SJ1	57.2754	61.6043	67.499		SJ1	68.8927	72.5111	65.3245
Sj2	70.7085	69.657	82.0156		Sj2	71.2529	69.5259	73.873		Sj2	70.6089	77.0615	80.6853		Sj2	77.904	75.0017	75.5615		Sj2	79.7333	79.1563	69.3913		Sj2	75.2016	82.4442	69.946
SJ3	62.5121	52.7313	60.7521		SJ3	48.2993	70.9501	67.9507		SJ3	70.5385	82.7319	70.5404		SJ3	61.0328	77.9894	71.1468		SJ3	74.549	55.5555	69.4084		SJ3	71.2251	68.512	49.8498
SJ4	62.4951	62.1008	72.5536		SJ4	66.1464	74.2725	76.2039		SJ4	74.1646	75.9761	71.7944		SJ4	59.8224	62.5614	73.0418		SJ4	73.0963	72.3084	66.7658		SJ4	66.5241	72.108	75.7577
SJ5	71.2674	76.9714	81.8862		SJ5	80.952	82.5241	78.9661		SJ5	74.9083	78.809	78.1485		SJ5	79.4527	79.3273	80.5926		SJ5	73.243	79.1925	78.0908		SJ5	82.4351	79.1925	78.8707
SJ6	60.3755	69.4843	59.9019		SJ6	64.8	75.6318	70.3597		SJ6	69.8662	62.6101	72.154		SJ6	61.9465	59.848	65.1951		SJ6	71.1538	68.1941	59.9927		SJ6	61.7635	58.6306	61.6888
SJ7	78.1481	74.2998	72.6222		SJ7	64.0142	68.0619	76.5643		SJ7	79.0228	74.111	77.9903		SJ7	72.7331	81.5473	76.3565		SJ7	73.5057	73.9213	77.0535		SJ7	78.419	73.539	76.4945
SJ8	69.0605	81.3153	75.6772		SJ8	77.3989	75.2436	69.204		SJ8	71.7647	73.5354	73.8728		SJ8	57.733	66.453	65.8068		SJ8	68.5723	71.2664	63.3939		SJ8	65.7853	68.9236	76.6049
SJ9	78.1774	77.3144	63.7981		SJ9	61.8736	71.6401	70.0049		SJ9	73.66	78.8048	77.8297		SJ9	73.0883	72.7107	79.3189		SJ9	45.4779	64.3384	63.8333		SJ9	64.144	75.1106	68.5508
SJ10	61.866	59.895	60.7688		SJ10	59.8926	55.2972	59.7575		SJ10	60.6851	67.2017	58.3975		SJ10	68.0755	55.1055	58.9504		SJ10	63.9414	57.0371	56.3582		SJ10	56.6618	66.7888	61.3485
SJ11	58.4258	54.9053	59.0369		SJ11	53.484	51.8979	56.1129		SJ11	56.4353	61.0869	60.4197		SJ11	66.8906	63.1861	61.6301		SJ11	59.0248	59.5153	61.6486		SJ11	59.6912	62.0761	61.8502
SJ12	62.7608	64.8644	61.5815		SJ12	62.114	68.1236	68.5999		SJ12	60.739	59.4488	59.8308		SJ12	63.0713	67.7137	58.1015		SJ12	56.9773	63.6611	70.3077		SJ12	58.0386	66.7407	58.5343
SJ13	61.5215	56.705	49.4778		SJ13	70.4937	60.3855	65.6061		SJ13	63.7647	68.6119	79.6376		SJ13	67.6523	70.7283	69.6083		SJ13	71.1464	59.8746	67.2073		SJ13	69.9339	64.1638	79.5239
SJ14	60.8064	50.7248	57.4048		SJ14	68.2748	60.3511	64.3168		SJ14	68.3165	78.566	64.9292		SJ14	65.97	75.3386	66.4496		SJ14	65.8315	68.4404	72.1713		SJ14	65.0191	76.7716	72.2901
SJ15	76.9781	79.1141	75.0546		SJ15	78.148	66.7303	78.7765		SJ15	77.6517	82.2786	77.0821		SJ15	73.3678	69.3819	81.4236		SJ15	76.316	79.0566	69.09		SJ15	72.6968	75.2776	73.2277
SJ16	57.1212	62.9116	59.3124		SJ16	48.3516	60.6849	56.5203		SJ16	50.5169	49.2119	56.2015		SJ16	65.2393	66.8443	57.611		SJ16	59.6241	34.6296	57.3592		SJ16	58.4188	62.0468	38.9942
SJ17	50.6667	45.2562	57.6548		SJ17	64.1121	59.5806	60.2573		SJ17	67.914	66.3876	67.6185		SJ17	42.3932	56.158	60.1369		SJ17	60.9647	60.2592	47.0713		SJ17	59.4225	57.7368	52.6276
SJ18	72.4979	72.2191	70.293		SJ18	77.3039	75.4098	74.6923		SJ18	80.7124	80.2684	81.1043		SJ18	62.5131	65.9844	72.745		SJ18	70.5647	75.3293	84.986		SJ18	80.4148	72.8366	84.1992
SJ19	49.7163	68.4259	65.3824		SJ19	75.1099	71.8967	80.7393		SJ19	63.3893	67.1587	74.772		SJ19	68.7534	60.7352	86.2949		SJ19	57.7402	62.3247	67.7197		SJ19	67.3974	69.3799	65.3868
SJ20	71.2542	70.4473	72.1475		SJ20	71.2992	63.6499	71.2681		SJ20	72.6285	82.6396	69.2619		SJ20	74.1343	78.6278	62.1041		SJ20	71.8501	71.2335	79.0941		SJ20	69.9242	79.1957	71.8159
										Average	68.9129	71.3954	71.267		Average	66.2206	68.4176	68.6174		Average	66.5294	65.8449	67.4221		Average	67.6005	70.1993	67.1443
SSG	Pré PI1	PI1	Post1		SSG	Pré PI2	PI2	Post2		SSG	Pré PI3	PI3	Post3		SSG	Pre PII1	PII1	Post PII1		SSG	Pre PII2	PII2	Post PII2		SSG	Pre PII3	PII3	Post PII3
SJ1	55.0118	63.1836	50.1876		SJ1	72.25	59.2135	59.6149		SJ1	56.0449	64.5747	63.0015		SJ1	54.9327	55.451	58.5492		SJ1	74.9	64.0952	57.6278		SJ1	71.36	66.4086	66.2266
Sj2	67.56	51.3688	63.9597		Sj2	72.25	57.2661	61.0781		Sj2	52.8448	49.6048	54.9981		Sj2	58.8418	51.1676	60.4276		Sj2	74.9	58.2238	59.3212		Sj2	60.1783	56.9253	60.4973
SJ3	56.5477	58.2868	52.9804		SJ3	66.8497	58.2868	61.6829		SJ3	54.186	56.1711	64.6189		SJ3	66.0704	68.013	60.0761		SJ3	69.5319	63.2212	50.5584		SJ3	72.3379	62.0841	63.5838
SJ4	79.2221	80.2942	82.9869		SJ4	79.7501	76.4868	84.8969		SJ4	74.4545	77.8606	70.21		SJ4	82.9492	82.6685	80.9353		SJ4	81.9231	58.2238	80.1912		SJ4	76.8699	60.21	79.5482
SJ5	79.4613	76.9977	72.5945		SJ5	77.7379	77.2365	75.6816		SJ5	70.8689	70.2069	71.9445		SJ5	81.0213	79.9871	80.006		SJ5	75.4658	52.3	70.813		SJ5	76.0581	68.639	67.0207
SJ6	57.2699	60.2404	53.8462		SJ6	64.6505	62.2288	62.9168		SJ6	62.9162	63.4921	66.4266		SJ6	64.8051	67.9331	57.7913		SJ6	72.6719	65.5638	57.3519		SJ6	65.0018	53.1818	55.2578
SJ7	55.5592	58.9717	52.3267		SJ7	54.6682	53.1028	52.332		SJ7	54.7523	50.1989	54.8479		SJ7	55.3334	51.9265	60.0986		SJ7	66.06	54.1666	53.225		SJ7	70.26	69.622	66.0256
SJ8	73.2323	61.9047	68.1481		SJ8	84.9001	60.0839	72.3343		SJ8	80.2712	72.4771	73.0059		SJ8	61.9047	68.1481	65.8		SJ8	60.0839	52.8	50.6919		SJ8	72.4771	73.0059	64.1836
SJ9	64.67	55.456	78.1728		SJ9	69.4911	63.16	63.2764		SJ9	71.4828	61.3954	55.9525		SJ9	66.0162	63.7479	75.4622		SJ9	56.0284	51.6	65.5252		SJ9	67.4884	63.67	60.2729
SJ10	63.3459	63.9823	65.9101		SJ10	71.37	62.7074	67.4116		SJ10	59.7504	63.0246	69.8404		SJ10	59.1782	57.0836	63.0618		SJ10	65.6793	58.9262	61.2989		SJ10	62.0466	53.2427	65.2582
SJ11	66.5363	64.6876	62.9062		SJ11	68.9657	59.53	66.2149		SJ11	68.5049	63.8117	64.9043		SJ11	62.4895	66.2742	64.1475		SJ11	64.3892	62.8685	65.9381		SJ11	58.2463	58.7951	66.4074
SJ12	62.7608	64.8644	61.5815		SJ12	62.114	68.1236	68.5999		SJ12	60.739	59.4488	59.8308		SJ12	63.0713	67.7137	58.1015		SJ12	65.72	63.6611	70.3077		SJ12	58.0386	55.68	58.5343
SJ13	68.06	62.9946	53.3677		SJ13	52.8303	68.4786	66.5905		SJ13	64.8884	60.2896	56.2432		SJ13	60.2699	55.3725	53.8131		SJ13	59.89	49.9762	60.7022		SJ13	63.22	54.9943	55.8518
SJ14	72.378	67.5177	75.9704		SJ14	72.7281	71.0336	74.6032		SJ14	76.4345	86.2739	64.4878		SJ14	76.8694	81.8557	68.8399		SJ14	72.9166	58.86	79.8343		SJ14	64.7121	55.68	71.8907
SJ15	70.5683	75.8696	79.9373		SJ15	72.0993	68.77	71.361		SJ15	78.835	66.5012	72.2593		SJ15	73.4733	65.9254	72.8599		SJ15	67.1271	58.86	82.0646		SJ15	71.8921	74.9663	77.3323
SJ16	79.5345	78.4858	75.654		SJ16	76.5773	72.8703	67.5011		SJ16	77.8701	80.8954	69.1825		SJ16	67.1838	76.2217	79.5646		SJ16	61.3637	64.78	75.4064		SJ16	78.2734	69.4722	72.138
SJ17	72.7098	73.6348	71.6586		SJ17	68.311	78.2465	69.2731		SJ17	62.8343	71.3244	68.9764		SJ17	70.7878	66.8506	67.9071		SJ17	74.3541	68.2098	72.5038		SJ17	68.6825	74.7557	67.7234
SJ18	78.1325	70.54	79.0152		SJ18	76.614	79.5838	76.4814		SJ18	76.7593	59.5238	80.8554		SJ18	80.5454	76.294	73.45		SJ18	79.8677	66.9	79.6162		SJ18	71.5522	65.24	81.4913
SJ19	82.4025	62.6765	71.658		SJ19	73.28	76.2538	59.2585		SJ19	79.8189	77.7776	64.363		SJ19	74.7689	57.0779	81.543		SJ19	67.7555	64.44	68.3808		SJ19	70.0542	53.5993	75.4271
SJ20	78.19	67.371	58.577		SJ20	71.6155	69.9893	81.4897		SJ20	70.6072	67.8122	64.4676		SJ20	67.1207	69.8496	76.9863		SJ20	64.2475	62.3331	72.1898		SJ20	71.3721	63.1503	61.2627
										Average	67.7432	66.1332	65.5208		Average	67.3817	66.4781	67.971		Average	68.7438	60.0005	66.6774		Average	68.5061	62.6661	66.7967

## Sheet: CE (cm)
SG	Pre PI1	PI1	Post1		SG	Pre PI2	PI2	Post2		SG	Pre PI3	PI3	Post3		SG	Pre PII1	PII1	Post PII1		SG	Pre PII2	PII2	Post PII2		SG	Pre PII3	PII3	Post PII3
SJ1	-0.621551	27.5701	1.31178		SJ1	2.76178	37.6701	1.79512		SJ1	2.76178	18.5951	-17.2966		SJ1	-12.4632	-18.6132	12.6701		SJ1	-5.64	-16.6882	5.90345		SJ1	-1.10488	-16.8216	5.66178
Sj2	-3.76322	13.5	-5.21322		Sj2	-1.82988	9.26178	-14.4		Sj2	-7.62988	13.5451	-11.0132		Sj2	1.07012	-18.6549	-10.2882		Sj2	-18.7466	-33.4799	-9.07988		Sj2	-10.5299	-37.8632	6.38678
SJ3	2.03678	14.5784	1.31178		SJ3	2.03678	9.02012	-4.97155		SJ3	-2.31322	16.1118	-5.21322		SJ3	0.828449	-13.1632	10.4951		SJ3	-7.14655	-19.06	5.66178		SJ3	-3.52155	-19.3966	13.8784
SJ4	-6.35705	13.1429	-0.0737183		SJ4	7.90128	8.58	-7.80705		SJ4	1.37628	14.1513	2.58461		SJ4	1.13462	-12.1654	5.00128		SJ4	-6.59872	-8.40705	1.37628		SJ4	6.93461	-12.6987	5.00128
SJ5	2.68886	14.8722	-16.1611		SJ5	-2.14448	4.19719	-1.17781		SJ5	4.86386	18.1555	-9.15281		SJ5	-2.62781	-14.0361	1.72219		SJ5	9.93886	-17.6528	12.1139		SJ5	-6.97781	-17.6528	-1.90281
SJ6	0.34394	11.4106	-1.34773		SJ6	-3.28	11.8523	-0.864394		SJ6	2.76061	10.2939	-13.4311		SJ6	-1.34773	-10.9061	9.76894		SJ6	-4.48939	-13.8394	8.56061		SJ6	5.17727	-15.1061	1.79394
SJ7	-16.3299	11.3784	-2.31322		SJ7	8.56178	10.93	-0.863218		SJ7	-8.83822	15.1118	-12.7049		SJ7	-1.11	15.32	-5.21322		SJ7	8.32012	-15.53	-11.4966		SJ7	-6.66322	-12.5716	3.48678
SJ8	4.21178	10.1034	-26.9632		SJ8	-1.58822	12.9451	-7.14655		SJ8	5.42012	11.6276	-12.7049		SJ8	3.00345	-11.4382	9.52845		SJ8	2.27845	-17.7049	10.4951		SJ8	13.6368	-12.4724	-7.38822
SJ9	-2.73205	11.7763	-5.14872		SJ9	-0.0737183	14.7429	-3.21538		SJ9	1.62	9.80128	-10.2237		SJ9	-3.45705	-24.8904	1.61795		SJ9	12.0096	-12.9321	1.37628		SJ9	-7.56539	-10.3154	5.72628
SJ10	-9.32155	6.02845	-15.6049		SJ10	-1.34655	18.0368	-2.31322		SJ10	11.2201	11.3034	-0.138218		SJ10	-1.21	-20.4299	-17.0549		SJ10	-5.21322	-7.93822	-4.48822		SJ10	-2.55488	-11.8966	1.31178
SJ11	-8.35488	8.72845	-7.38822		SJ11	3.00345	24.6368	0.828449		SJ11	-2.07155	10.8701	-11.9799		SJ11	-6.90488	-10.3132	9.28678		SJ11	-5.45488	-19.6466	-8.59655		SJ11	-9.07988	-18.2799	-1.82988
SJ12	5.17845	17.0368	-4.72988		SJ12	11.9451	10.0201	3.48678		SJ12	3.97012	10.6583	2.03678		SJ12	2.52012	-20.0882	4.69512		SJ12	5.42012	-4.96322	3.72845		SJ12	11.7034	-13.1132	9.77012
SJ13	-1.71	10.0649	-15.9184		SJ13	-0.210077	18.92	1.72326		SJ13	-10.6017	12.3592	-8.91008		SJ13	0.514923	-13.2934	-13.2934		SJ13	3.89826	-29.8767	0.04		SJ13	-7.21841	-19.6184	3.74
SJ14	-2.07155	15.5618	3.00345		SJ14	3.72845	12.1201	0.345115		SJ14	-3.27988	17.4618	0.345115		SJ14	-2.07	-11.4716	5.17845		SJ14	-1.82988	-9.96322	3.97012		SJ14	3.24512	-19.9624	5.90345
SJ15	-1.59	10.47	-27.2049		SJ15	-11.4966	28.9034	-4.72988		SJ15	-3.52155	13.4	-12.2216		SJ15	-1.48	-20.6132	-7.62988		SJ15	1.07012	-21.9716	1.07012		SJ15	3.97012	-30.3549	7.23
SJ16	3.00345	6.93678	-1.58822		SJ16	8.07845	15.9034	-3.52155		SJ16	-5.21322	19.3534	-24.5466		SJ16	0.77	-24.2632	6.62845		SJ16	6.62845	-17.15	6.87012		SJ16	-9.07988	-16.7632	12.1868
SJ17	1.31061	9.30227	-10.0477		SJ17	9.76894	14.9773	-4.97		SJ17	-2.86	14.8356	3.24394		SJ17	-15.3644	-12.5977	-1.34773		SJ17	1.31061	-22.0894	5.90227		SJ17	-0.139394	-12.9311	11.2189
SJ18	-10.5299	7.60345	-1.82988		SJ18	-0.379885	6.30345	-6.17988		SJ18	-2.55488	14.0868	-11.2549		SJ18	2.76178	-15.3466	2.27845		SJ18	-4.97155	-14.5799	-1.10488		SJ18	-1.58822	-20.5216	-0.379885
SJ19	4.21178	20.9868	-6.90488		SJ19	11.2201	16.3034	-5.45488		SJ19	-0.138218	13.0534	-5.45488		SJ19	7.59512	-12.8966	0.103449		SJ19	2.27845	-4.49655	8.32012		SJ19	2.03678	-7.86322	3.97012
SJ20	2.27845	7.31178	-1.58822		SJ20	-4.97155	19.3034	-3.76322		SJ20	3.24512	12.6368	4.69512		SJ20	8.07845	-14.5882	1.55345		SJ20	2.52012	-11.2466	17.0201		SJ20	2.03678	-15.6382	8.80345
Average	-1.90588	12.4182	-7.21996		Average	2.08426	15.2314	-3.15999		Average	-0.589219	13.8706	-7.66704		Average	-0.987904	-14.2225	1.28504		Average	-0.220881	-15.9608	2.88213		Average	-0.864125	-17.092	4.72846
SSG	Pre PI1	PI1	Post1		SSG	Pre PI2	PI2	Post2		SSG	Pre PI3	PI3	Post3		SSG	Pre PII1	PII1	Post PII1		SSG	Pre PII2	PII2	Post PII2		SSG	Pre PII3	PII3	Post PII3
SJ1	3.55128	12.4513	-8.74		SJ1	1.37628	9.31795	-5.39038		SJ1	8.56	8.89295	5.72628		SJ1	7.17628	-20.4154	10.5596		SJ1	4.51795	-14.7404	0.167948		SJ1	6.73	-12.7487	5.48461
Sj2	-3.03822	10.2951	-8.35488		Sj2	-7.14655	5.49	-4.24655		Sj2	-5.45488	6.26	2.82		Sj2	-10.2882	-14.2466	-4.97155		Sj2	0.52	-9.32988	9.52845		Sj2	10.4951	-8.92155	-2.31322
SJ3	3.00345	-2.07155	-6.04		SJ3	-0.14	0.35	8.07845		SJ3	2.03678	-0.863218	-7.14655		SJ3	-1.82988	-0.863218	1.55345		SJ3	2.76178	5.66178	-8.83822		SJ3	5.66178	2.52012	6.62845
SJ4	9.93886	14.5305	-0.211142		SJ4	1.96386	3.41386	2.68886		SJ4	5.83052	3.89719	7.76386		SJ4	5.58886	1.48052	5.58886		SJ4	-1.17781	1.23886	7.76386		SJ4	8.24719	-6.97781	-1.66114
SJ5	-5.69655	11.8034	-9.56322		SJ5	3.24512	8.86178	-2.07155		SJ5	0.103449	13.0951	4.93678		SJ5	-9.07988	-13.0799	1.07012		SJ5	-4.00488	3.45	-1.82988		SJ5	2.52012	-4.80488	2.76178
SJ6	3.00345	6.14	-6.5		SJ6	4.69512	15.3534	0.828449		SJ6	-2.79655	5.38	3.97012		SJ6	-7.62988	-14.5466	-4.00488		SJ6	7.11178	0.186782	5.66178		SJ6	2.27845	-4.91322	-0.621551
SJ7	-4.24655	-5.69655	-8.83822		SJ7	-6.90488	0.1	-10.5299		SJ7	10.7368	5.90345	8.80345		SJ7	-9.32155	-6.17988	0.345115		SJ7	1.17	6.62845	-8.83822		SJ7	4.69512	-3.54	1.78
SJ8	-6.17988	3.93678	-7.38822		SJ8	5.90345	17.8451	10.7368		SJ8	4.69512	5.51	1.07012		SJ8	8.80345	-18.2382	10.0118		SJ8	-6.02	-13.1132	-1.49		SJ8	6.62845	-7.66	0.45
SJ9	-4.48822	8.32	-12.9466		SJ9	1.31178	13.5868	1.55345		SJ9	-3.76322	2.98	18.7118		SJ9	-11.2549	-17.5966	4.45345		SJ9	-9.07988	-11.8216	-4.24655		SJ9	-2.07155	-3.54395	-2.55488
SJ10	3.41386	15.3472	-5.76948		SJ10	-6.49448	10.0555	-8.66948		SJ10	-1.41948	14.6055	-7.94448		SJ10	0.0305243	-18.4528	-0.211142		SJ10	-6.01114	-10.07	1.48052		SJ10	7.03886	-13.5861	-6.25281
SJ11	-1.34655	19.6784	-7.14655		SJ11	-4.97155	19.0118	7.59512		SJ11	-2.31322	10.98	-10.2882		SJ11	1.79512	-16.1049	5.90345		SJ11	-4.24655	-10.3716	11.2201		SJ11	4.07	-7.32988	0.828449
SJ12	5.17845	17.0368	-4.72988		SJ12	11.9451	10.0201	3.48678		SJ12	3.97012	8.64512	2.03678		SJ12	2.52012	-20.0882	4.69512		SJ12	5.42012	-4.96322	3.72845		SJ12	11.7034	-13.1132	9.77012
SJ13	2.27845	9.37012	-2.07155		SJ13	-4.97155	14.9451	-1.58822		SJ13	2.03678	9.02012	6.38678		SJ13	0.586782	-3.67988	3.97012		SJ13	-4.24655	-10.6882	-0.621551		SJ13	-1.10488	-11.3799	-2.55488
SJ14	-6.17988	11.0868	-6.42155		SJ14	0.828449	12.9868	-0.379885		SJ14	8.56178	15.7201	-1.10488		SJ14	8.80345	-20.4382	14.1201		SJ14	2.27845	-7.43	1.79512		SJ14	-5.21322	-13.8299	-2.55488
SJ15	2.27845	11.0701	-3.76322		SJ15	-2.31322	10.9868	-2.07155		SJ15	-0.379885	10.5201	3.48678		SJ15	7.35345	-0.629885	4.93678		SJ15	-0.863218	-3.69655	0.828449		SJ15	4.45345	-14.5132	2.03678
SJ16	0.828449	13.9534	-1.82988		SJ16	-0.863218	12.8784	2.27845		SJ16	-11.0132	8.21178	-12.9466		SJ16	-2.79655	-17.5716	-3.52155		SJ16	-8.83822	-6.91	-3.03822		SJ16	0.345115	-9.70334	-8.11322
SJ17	2.28	2.57012	-3.03822		SJ17	-9.80488	7.67845	0.586782		SJ17	9.52845	13.4284	-4.00488		SJ17	0.41	-17.6632	4.45345		SJ17	-3.52155	-5.3	3.48678		SJ17	-0.38	-12.7487	5.48461
SJ18	5.90345	-0.863218	1.31178		SJ18	4.45345	14.1201	-3.27988		SJ18	8.07845	16.0534	-2.55488		SJ18	-4.00488	-6.66322	3.00345		SJ18	2.52012	5.42012	2.27845		SJ18	0.28	2.27845	3.00345
SJ19	0.103449	16.6784	-6.17988		SJ19	3.24512	14.3368	-4.48822		SJ19	3.72845	12.1284	-14.6382		SJ19	1.07012	-20.8882	10.7368		SJ19	-0.138218	0.97	2.03678		SJ19	-1.82988	-6.38894	6.14512
SJ20	-2.31322	13.2368	-0.621551		SJ20	-2.55488	13.6034	-2.31322		SJ20	5.42012	9.14512	2.03678		SJ20	-1.82988	-16.0216	-2.07155		SJ20	-8.59655	-3.48822	2.03678		SJ20	-1.82988	-8.69655	7.11178
Average	0.413625	9.4437	-5.44211		Average	-0.359875	10.7471	-0.359785		Average	2.30732	8.97569	0.356042		Average	-0.694875	-13.0944	3.53105		Average	-1.52222	-4.41834	1.15554		Average	3.13588	-7.98007	1.24293
